# Supplementary material for: Photoprotective Agents Obtained from Aromatic Plants Grown in Colombia: Total Phenolic Content, Antioxidant Activity, and Assessment of Cytotoxic Potential in Cancer Cell Lines of Cymbopogon flexuosus L. and Tagetes lucida Cav. Essential Oils
Source: Plants (Basel). 2022 Jun 27;11(13):1693. doi: 10.3390/plants11131693 (PMC9269283; doi:10.3390/plants11131693)
Supplement: Supplementary file 1 [file plants-11-01693-s001.zip]

Archive with 1 entries (1 files):
- plants-1743036-SM.pdf
